# Supplementary material for: Chitosan Nanoparticles-Preparation, Characterization and Their Combination with Ginkgo biloba Extract in Preliminary In Vitro Studies
Source: Molecules. 2023 Jun 23;28(13):4950. doi: 10.3390/molecules28134950 (PMC10343372; doi:10.3390/molecules28134950)
Supplement: Supplementary file 1 [file molecules-28-04950-s001.zip]

Archive with 1 entries (1 files):
- molecules-2367981-supplementary.pdf
